# Supplementary material for: A Preliminary Comparison of Motor Learning Across Different Non-invasive Brain Stimulation Paradigms Shows No Consistent Modulations
Source: Front Neurosci. 2018 Apr 23;12:253. doi: 10.3389/fnins.2018.00253 (PMC5924807; doi:10.3389/fnins.2018.00253)
Supplement: Supplementary file 2 [file Table2.xlsx]

## Sheet: Sheet1
Stimulation Condition	Age	Sex (1=male, 2=female)	MEP change	SICI change	Total Training	Online Learning	Consolidation	Retention
Sham	39	1	-1.67776	0.912322	0.314204	-0.627292	0.355691	0.237883
	29	1	-1.17851	0.993365	0.23451	-0.714736	0.521514	0.287761
	31	2	-0.509754	1.0523	-0.123276	-0.567743	-0.228533	-0.116899
	40	1	-0.327036	0.717657	0.131615	-0.491342	-0.242609	-0.134747
	23	2	-0.182463	0.952389	-0.0469958	-0.287448	-0.566661	-0.52918
	21	1	0.0723427	1.07693	0.225983	-0.536885	0.482474	0.662485
	24	2	0.351734	0.885089	0.442732	-0.645559	-0.166765	-0.439386
Mean			-0.493064	0.941436	0.168396	-0.553001	0.0221589	-0.00458324
SD			0.710754	0.120807	0.198757	0.138469	0.425801	0.424862
Anodal tDCS	21	2	-0.351877	0.819734	0.165168	-0.623753	-0.130475	-0.279764
	27	2	-0.413466	1.12479	0.206759	-0.462475	-0.205304	-0.353327
	26	1	-0.0915287	1.71769	0.0128405	-0.259351	-0.361606	-0.296236
	21	1	0.0130208	0.60968	-0.286177	0.0261645	-0.66162	-0.732802
	21	1	0.210093	0.43066	0.198706	-0.553226	0.0251017	-0.26782
	28	1	0.349121	1.72573	0.358776	-0.545375	0.238405	-0.0274379
	37	2	0.844764	1.81658	0.48314	-0.60505	0.0342189	-0.10722
Mean			0.0800182	1.17784	0.162745	-0.431867	-0.151611	-0.294944
SD			0.435536	0.579043	0.247763	0.236261	0.295919	0.224683
PAS	23	2	-0.928634	1.01483	0.37277	-0.571012	-0.277605	-0.384125
	24	2	-0.41112	2.49681	0.2877	-0.731017	-0.23541	-0.0887525
	26	1	-0.298976	0.44887	0.269559	-0.66491	-0.147531	-0.289958
	26	2	-0.169728	0.720458	0.527141	-0.683347	0.0742835	-0.0305137
	22	2	-0.134149	0.675623	0.200966	-0.585232	-0.107294	-0.148328
	41	2	0.131429	2.49181	0.399214	-0.717563	-0.117376	-0.0322427
	20	2	0.13699	0.344887	0.079973	-0.685755	-0.163364	-0.236089
Mean			-0.23917	1.17047	0.305332	-0.662691	-0.139185	-0.172858
SD			0.365877	0.929069	0.144816	0.0619783	0.112646	0.135434
iTBS	40	1	-0.397021	0.630108	0.491374	-0.32715	-0.129109	-0.141877
	24	2	-0.263415	1.11292	0.379184	-0.628828	-0.267852	-0.345791
	20	2	-0.0126648	1.16907	0.148214	-0.293709	-0.32812	-0.108556
	36	1	-0.00405708	1.36925	0.4934	-0.702493	0.0873694	-0.281698
	19	2	0.20584	2.84395	-0.00449984	-0.610444	-0.386151	-0.206015
	30	2	0.54867	1.16147	0.320184	-0.668366	-0.260663	-0.143085
	23	1	0.839972	0.937577	0.242855	-0.621087	0.0686406	0.0367704
Mean			0.131046	1.31777	0.295816	-0.550297	-0.173698	-0.170036
SD			0.438927	0.711549	0.182395	0.167099	0.188981	0.124312
